# Supplementary material for: The Impact of Sports Involvement on Body Image Perception and Ideals: A Systematic Review and Meta-Analysis
Source: Int J Environ Res Public Health. 2023 Mar 22;20(6):5228. doi: 10.3390/ijerph20065228 (PMC10049477; doi:10.3390/ijerph20065228)
Supplement: Supplementary file 1 [file ijerph-20-05228-s001.zip]

Archive with 2 entries (2 files):
- ijerph-2280098.Table S1 PRISMA CHECKLIST.pdf
- ijerph-2280098.Table S2 NOS.pdf
